# Supplementary material for: Alterations of the bile microbiome is associated with progression-free survival in pancreatic ductal adenocarcinoma patients
Source: BMC Microbiol. 2024 Jul 1;24:235. doi: 10.1186/s12866-024-03371-9 (PMC11218221; doi:10.1186/s12866-024-03371-9)
Supplement: Supplementary file 1 — Supplementary Material 1 [file 12866_2024_3371_MOESM1_ESM.xlsx]

## Sheet: Sheet1
Taxonomy	P001A	P002A	P003	P004	P005	P006	P007	P008A	P009	P010	P011A	P012	P013	P014A	P015	P016A	P017	P018	P019A	P020	P021A	P022	P023	P024A	P025	P026A	P027	P028	P029	P030A	P031	P032A	P033A	P034	P035	P036A	P037A	P038A	P039A	P040A	P041	P042	P043A	P044	P045A	N001	N002	N003	N004
Afipia	0	0	0	0	0	0	0	0	0	0	0	0	0	0	0	0	0	0	0	0	0	0	0	0	0	0	0	0	0	0	0	0	0	0	0	0	0	0	0	0	0	0	0	0	0	0	0	0	0
Aquabacterium	0	0	0	0.000158921	0	0	2.2703e-05	0	0.000113515	0	0	0	0	0	0	0	0	0	2.2703e-05	0	4.5406e-05	4.5406e-05	0	0.00022703	0	0.00022703	0	0	2.2703e-05	0	0.000635685	0.000658388	0.000840012	0.0007492	0.000158921	0.00052217	9.08121e-05	0.000340545	0.00188435	0.00177084	0.00336005	6.81091e-05	0.00651577	0.000681091	9.08121e-05	0.00590279	0	0.00506277	0
Asticcacaulis	0	0	0	0	0	0	0	0	0	0	0	0	0	0	0	0	0	0	0	0	0	0	0	0	0	0	0	0	0	0	0	0	0	0	0	0	0	0	0	0	0	0	2.2703e-05	0	0	0	0	0	0
Aurantimonas	0	0	0	0	0	0	0	0	0	0	0	0	0	0	0	0	0	0	0	0	0	0	0	0	0	0	0	0	0	0	0	0	0	0	0	0	0	0	0	0	0	0	0	0	0	0	0	0	0
Beijerinckia	0	0	0	0	0	0	0	0	0	0	0	0	0	0	0	0	0	0	0	0	0	0	0	0	0	0	0	0	0	0	0	0	0	0	0	0	0	0	0	0	0	0	0	0	0	0	0	0	0
Bosea	0	0	0	0	0	0	0	0	0	0	0	0	0	0	0	0	0	0	0	0	0	0	0	0	0	0	0	0	0	0	0	0	0	0	0	0	0	0	0	0	0	0	0	0	0	0	0	0	0
Bradyrhizobium	0	0	0	0	0	0	0	0	0	0	0	0	0	0	0	0	0	0	0	0	0	0	0	0	0	0	0	0	0	0	0	0	0	0	0	0	0	0	0	0	0	0	0	0	0	0	0	0	0
Brevundimonas	9.08121e-05	0	2.2703e-05	0.000181624	0	2.2703e-05	0	2.2703e-05	0.000408654	0	9.08121e-05	0	0	0	0	0	0	0.000340545	0	0	0	0	0.000340545	0.000499466	0	0	0	0	0.00045406	0	6.81091e-05	0.000340545	2.2703e-05	2.2703e-05	0.000295139	4.5406e-05	0	0	0.00052217	0.00045406	0.000726497	0.000317842	0.00651577	0.000363248	0.000908121	0.000340545	0	0.000840012	0
Caulobacter	0.000158921	2.2703e-05	0	2.2703e-05	0	0	0	0	0	4.5406e-05	0	0	0	0	0	0	0.000158921	0	0	0	0	0	0	0	0	0	0	0	0	0	0	0	0	0	0	0	0	0	0.000590279	2.2703e-05	0.000499466	0	0.00417736	0	0	0.00220219	0	0.00213408	0
Craurococcus	0	0	0	0	0	0	0	0	0	0	0	0	0	0	0	0	0	0	0	0	0	0	0	0	0	0	0	0	0	0	0	0	0	0	0	0	0	0	0	0	0	0	0	0	0	0	0	0	0
Devosia	0	0	0	0	0	0	0	0	0	0	0	0	0	0	0	0	0	0	0	0	0	0	0	0	0	0	0	0	0	0	0	0	0	0	0	0	0	0	0	0	0	0	0	0	0	0	0	0	0
Hoeflea	0	0	0	0	0	0	0	0	0	0	0	0	0	0	0	0	0	0	0	0	0	0	0	0	0	0	0	0	0	0	0	0	0	0	0	0	0	0	0	0	0	0	0	0	0	0	0	0	0
Mesorhizobium	0.00647036	0.00501737	0.00111245	0.0120553	0.018957	0.0183213	0.0127591	0.00887688	0.0109202	0.00608441	0.00969419	0.0139624	0.00887688	0.0075374	0.00413195	0.000113515	0.00420006	0.00563035	0.00588008	0.000499466	0.00624333	0.00871796	0.00653847	0.00855904	0.000158921	0.00578927	0	0.0037233	0.00581197	0.0138261	0.00206597	0.00254274	0.00258814	0.00258814	0.00245193	0.00431357	0.00469953	0.00385951	0.00397303	0.00367789	0.00896769	0.0148478	0.0283107	0.0097623	0.0123731	0.0133948	4.5406e-05	0.0142348	0.0267896
Methylobacterium	0.000363248	0.000181624	0	2.2703e-05	0.00097623	0	0.000272436	0	0.00183894	0.000408654	6.81091e-05	0.000295139	0	0.000295139	0	0	0.000113515	2.2703e-05	0	0	0.0007492	0.0007492	0	0	0	0.000431357	0	2.2703e-05	0	4.5406e-05	0.000158921	0.000113515	0.000136218	0.000249733	9.08121e-05	6.81091e-05	0.000953527	0	0	2.2703e-05	2.2703e-05	0	0	0	0.000204327	0.00163462	0	0.000136218	0
Novosphingobium	0.000317842	0.00045406	0	0	0	0	0	0.00022703	0.000136218	0.00045406	0	0.000340545	9.08121e-05	0	0	0	0.000930824	0.000590279	0.00102164	2.2703e-05	0.00045406	0.000295139	0.000681091	0.000363248	0	0.000181624	0	0.000136218	0.000113515	0.00052217	0	6.81091e-05	0	9.08121e-05	0.000136218	6.81091e-05	0	0	0.00145299	0.000681091	0.00168002	0.000953527	0.000998933	4.5406e-05	0.00458601	0.000295139	0	0.000295139	0.000113515
Ochrobactrum	0	0	0	0	0	0	0	0	0	0	0	0	0	0	0	0	0	0	0	0	0	0	0	0	0	0	0	0	0	0	0	0	0	0	0	0	0	0	0	0	0	0	0	0	0	0	0	0	0
Paracoccus	2.2703e-05	0.00168002	0.000181624	0	0	0	0	0.000204327	0	0.000703794	0	0	0	0.00045406	0.0014757	0	0.000476763	0.000635685	0.000340545	0	0.000408654	0.000204327	0	0	0	0	0	0	0.000567576	0.0030195	0.00358708	0.00097623	0.00138488	0.00202057	0.0014984	6.81091e-05	2.2703e-05	0.00177084	0.00336005	0.00426817	0.000340545	0	0	0	0	0.000635685	0	0.00136218	0.000113515
Pedomicrobium	0	0	0	0	0	0	0	0	0	0	0	0	0	0	0	0	0	0	0	0	0	0	0	0	0	0	0	0	0	0	0	0	0	0	0	0	0	0	0	0	0	0	0	0	0	0	0	0	0
Phyllobacterium	0	0	0	0	0	0	0	0	0	0	0	0	0	0	0	0	0	0	0	0	0	0	0	0	0	0	0	0	0	0	0	0	0	0	0	0	0	0	0	0	0	0	0	0	0	0	0	0	0
Rhizobium	0	0	0	0	0	0	0	0	0	0	0	0	0	0	0	0	0	0	0	0	0	0	0	0	0	0	0	0	0	0	0	0	0	0	0	0	0	0	0	0	0	0	0	0	0	0	0	0	0
Roseomonas	0	0	0	0	0	0	0	0	0	0	0	0	0	0	0	0	0	0	0	0	0	0	0	0	0	0	0	0	0	0	0	0	0	0	0	0	0	0	0	0	0	0	0	0	0	0	0	0	0
Sphingobium	0	0	0	0	0	0	0	0	0	0	0	0	0	0	0	0	0	0	0	0	0	0	0	0	0	0	0	0	0	0	0	0	0	0	0	0	0	0	0	0	0	0	0	0.000181624	0.00161191	0	0	0	0
Sphingomonas	0	0	0	2.2703e-05	0	0	0	4.5406e-05	0.000703794	4.5406e-05	0	0	9.08121e-05	9.08121e-05	0	0	0	0.00102164	6.81091e-05	0	0	0	0	0	0	9.08121e-05	0	9.08121e-05	0	0.000136218	0.000113515	2.2703e-05	0.000181624	4.5406e-05	4.5406e-05	0	0.000204327	4.5406e-05	0.000272436	0.000590279	0.000499466	0.000272436	0.00588008	0.000385951	0	0.000658388	4.5406e-05	0.000658388	0.00585738
Sphingopyxis	0	0	0	0	0	0	0	6.81091e-05	0	0	0	0	0	0	0.000317842	0	0.000295139	4.5406e-05	9.08121e-05	0	0	0.000181624	0.000158921	0	0	0	0	0	0.000158921	0	4.5406e-05	0	0	0	0.000113515	0.000136218	0	2.2703e-05	0	0	2.2703e-05	0	0	0	0	0	0	0	0
Acidovorax	6.81091e-05	0	0	4.5406e-05	0	0	4.5406e-05	0	0	0	0	2.2703e-05	0	0	0.000136218	0	0	0.000113515	0	0	4.5406e-05	9.08121e-05	0	6.81091e-05	0	0	0	2.2703e-05	0	0.000158921	2.2703e-05	0.000499466	0.000567576	0.000408654	0.000204327	0.000295139	0.000113515	9.08121e-05	0.0121915	0.00665199	0.00726497	2.2703e-05	0.0364838	0.00108975	0.00108975	0.013917	4.5406e-05	0.0194792	0.000136218
Azoarcus	0	0	0	0	0	0	0	0	0	0	0	0	0	0	0	0	0	0	0	0	0	0	0	0	0	0	0	0	0	0	0	0	0	0	0	0	0	0	0	0	0	0	0	0	0	0	0	0	0
Azospira	0	0	0	0	0	0	0	0	0	0	0	0	0	0	0	0	0	0	0	0	0	0	0	0	0	0	0	0	0	0	0	0	0	0	0	0	0	0	0	0	0	0	0	0	0	0	0	0	0
Burkholderia	0	0	0	0	0	0	0	0	0	0	0	0	0	0	0	0	0	0	0	0	0	0	0	0	0	0	0	0	0	0	0	0	0	0	0	0	0	0	0	0	0	0	0	0	0	0	0	0	0
Comamonas	0	6.81091e-05	0	0	0	0	0	0	0	0	0	0	0	0	0	0	0.000249733	0	0	0	0	0	0	0	0	0	0	0	0	0	0	0	0	0	0	0	0	0	0	0	0	0	0	0	0.00306491	0	0	0	0
Cupriavidus	0	0	0	0	0	0	0	0	0	0	0	0	0	0	0	0	0	0	0	0	0	0	0	0	0	0	0	0	0	0	0	0	0	0	0	0	0	0	0	0	0	0	0	0	0	0	0	0	0
Curvibacter	0	0	0	0	0	0	0	0	0	0	0	0	0	0	0	0	0	0	0	0	0	0	0	0	0	0	0	0	0	0	0	0	0	0	0	0	0	0	0	0	0	0	0	0	0	0	0	0	0
Delftia	2.2703e-05	2.2703e-05	2.2703e-05	0	0	0	0.000249733	0.00022703	0	0.000181624	0.000204327	0.000408654	0	0	0	0	0	0	4.5406e-05	0	0	0	4.5406e-05	0	0	0	0	0	0	0	0	0	0	0	0	2.2703e-05	6.81091e-05	0	0	0	0	0	0	0	0.000726497	2.2703e-05	0	0	0
Duganella	0	0	0	0	0	0	0	0	0	0	0	0	0	0	0	0	0	0	0	0	0	0	0	0	0	0	0	0	0	0	0	0	0	0	0	0	0	0	0	0	0	0	0	0	0	0	0	0	0
Herbaspirillum	0	0	0	0	0	0	0	0	0	6.81091e-05	0	0	0	0	0	0	0	0	0	0	0	0	0	0	0	0	0	0	0	0	0	9.08121e-05	0	0	0	0	0	0	0	0	0	0	0.000476763	0	4.5406e-05	0	0	0	2.2703e-05
Janthinobacterium	0	0	0	0	0	0	0	0	0	0	0	0	0	0	0	0	0	0	0	0	0	0	0	0	0	0	0	0	0	0	0	0	0	0	0	0	0	0	0	0	0	0	0	0	0	0	0	0	0
Kingella	0	0	0	0	0	0	0	0	0	0	0	0	0	0	0	0	0	0	0	0	0	0	0	0	0	0	0	0	0	0	0	0	0	0	0	0	0	0	0	0	0	0	0	0	0	0	0	0	0
Leptothrix	0	0	0	0	0	0	0	0	0	0	0	0	0	0	0	0	0	0	0	0	0	0	0	0	0	0	0	0	0	0	0	0	0	0	0	0	0	0	0	0	0	0	0	0	0	0	0	0	0
Limnobacter	0	0	0	0	0	0	0	0	0	0	0	0	0	0	0	0	0	0	0	0	0	0	0	0	0	0	0	0	0	0	0.000113515	0	0	0	0	0	0	0	0	0	0	0	0.000340545	0	0	0	0	0	0
Massilia	0	0	0	0	0	0	0	0	0	0	0	0	0	0	0	0	0	0	0	0	0	0	0	0	0	0	0	0	0	0	0	0	0	0	0	0	0	0	0	0	0	0	0	0	0	0	0	0	0
Methylophilus	0	0	0	0	0	0	0	0	0	0	0	0	0	0	0	0	0	0	0	0	0	0	0	0	0	0	0	0	0	0	0	0	0	0	0	0	0	0	0	0	0	0	0	0	0	0	0	0	0
Methyloversatilis	0	0	0	0	0	0	0	0	0	0	0	0	0	0	0	0	0	0	0	0	0	0	0	0	0	0	0	0	0	0	0	0	0	0	0	0	0	0	0.000204327	0.000158921	0	0	2.2703e-05	0	0	9.08121e-05	0	0	0
Oxalobacter	0	0	0	0	0	0	0	0	0	0	0	0	0	0	0	0	0	0	0	0	0	0	0	0	0	0	0	0	0	0	0	0	0	0	0	0	0	0	0	0	0	0	0	0	0	0	0	0	0
Pelomonas	0	0	0	0	0	0	0	0	0	0	0	0	4.5406e-05	0	0	0	0	0	0	0	0	0	0	0	0	0	0	0	0	0	6.81091e-05	4.5406e-05	4.5406e-05	0.000295139	6.81091e-05	2.2703e-05	2.2703e-05	0	0.000567576	0.00108975	0.00154381	0	0.00308761	9.08121e-05	0	0.0030195	0	0.00367789	4.5406e-05
Polaromonas	0	0	0	0	0	0	0	0	0	0	0	0	0	0	0	0	0	0	0	0	0	0	0	0	0	0	0	0	0	0	0	0	0	0	0	0	0	0	0	0	0	0	0	0	0	0	0	0	0
Ralstonia	0	0	0	0	0	0	0	0	0.000181624	0	0	0	6.81091e-05	0	0	0	0	0	0	0	0	0	0	0	0	0	0	0	0	0	0	0	0	0	0	0	0	0	0	0	0	0.000317842	0.000771903	0	0	0	0	0	0
Schlegelella	0	0	0	0	0	4.5406e-05	0	0	0	0	0	0	0	0	2.2703e-05	0	0	0	0	0	0	0	0	0	0	0	0	0	0	0	0	0	0	0	0	0	0	0	0	0	0	0	0	0	0	0	0	0	0
Sulfuritalea	0	0	0	0	0	0	0	0	0	0	0	0	0	0	0	0	0	0	0	0	0	0	0	0	0	0	0	0	0	0	0	0	0	0	0	0	0	0	0	0	0	0	0	0	0	0	0	0	0
Undibacterium	0	0	0	0	0	0	0	0	0	0	0	0	0	0	0	0	0	0	0	0	0	0	0	0	0	0	0	0	0	0	0	0	0	0	0	0	0	0	0	0	0	0	0	0	0	0	0	0	0
Variovorax	0	0	0	0	0	0	0	0	0	0	0	0	0	0	0	0	0	0	0	0	0	0	0	0	0	0	0	0	0	0	0	0	0	0	0	0	0	0	0	0	0	0	0	0	0	0	0	0	0
Acinetobacter	0.000567576	0.00102164	0.000408654	0.00138488	0.000590279	0.00474493	0.00513088	0.000817309	0.00143029	0.0466547	0.0488796	0.0520126	0.0740346	0.082866	0.206439	0.0029741	0.32488	0.307808	0.253684	0.010625	0.0216133	0.00367789	0.00383681	0.00796876	0	0.00129407	0	0.00140759	0.00158921	0.00370059	0.221786	0.404704	0.499058	0.472586	0.376552	0.414012	0.499376	0.242446	0.481009	0.395328	0.475447	0.00163462	0.0344178	0.728812	0.383068	0.0208641	0.998615	0.0527618	0.00488115
Enhydrobacter	0	0	0	0.000249733	0	0	0	0.000204327	0	0.000249733	0	0.000340545	0.000681091	0.00158921	0.00177084	0	0.000953527	0.000635685	0.00104434	6.81091e-05	0	2.2703e-05	0	0	0	0	0	0	0.000567576	6.81091e-05	0.0022476	0.00406384	0.00556224	0.00467682	0.00295139	0.00356437	0.00497196	0.00138488	0.00231571	0.00197516	0.00138488	0	0	0.0022703	0	0.00115785	0	0	0
Enterobacter	0	0.000113515	0	0	0	0	0	0	0	9.08121e-05	0	2.2703e-05	0	6.81091e-05	9.08121e-05	0	0	0	0	0.000431357	2.2703e-05	0	0	0	6.81091e-05	6.81091e-05	0.0569846	0	4.5406e-05	4.5406e-05	0.000158921	0.00022703	4.5406e-05	4.5406e-05	0.000136218	4.5406e-05	2.2703e-05	0.000158921	2.2703e-05	0.000204327	0	0	0	0	0	0	0	9.08121e-05	0
Escherichia	0	0	0	0	0	0	0	0	0	0	0	0	0	0	0	0	0	0	0	0	0	0	0	0	0	0	0	0	0	0	0	0	0	0	0	0	0	0	0	0	0	0	0	0	0	0	0	0	0
Nevskia	0	0	0	0	0	0	0	0	0	0	0	0	0	0	0	0	0	0	0	0	0	0	0	0	0	0	0	0	0	0	0	0	0	0	0	0	0	0	0	0	0	0	0	0	9.08121e-05	0	0	0	0
Pseudomonas	2.2703e-05	0.000590279	0.0489931	0	0	0	0	0.000771903	0	0.00460871	0	0.000158921	0	0.0007492	0.00108975	0	0	0	0.000113515	4.5406e-05	0.00202057	0	0.000612982	0.000295139	0	0	0	0.000204327	0.000113515	0.000726497	0.00143029	0.00138488	0.00181624	0.00136218	0.000658388	0.000862715	0.000181624	0.000726497	0.000862715	0.00279247	0	0.000158921	4.5406e-05	0.000885418	0	0.00158921	0	0.000158921	0
Pseudoxanthomonas	0	0	0	0	0	0	0	0	0	0	0	0	0	0	0	0	0	0	0	0	0	0	0	0	0	0	0	0	0	0	0	0	0	0	0	0	0	0	0	0	0	0	0	0	0	0	0	0	0
Psychrobacter	0	0	0	0	0	0	0	0	0	0	0	0	0	0	0	0	0	0	0.00308761	0	0	0	0	0	0	2.2703e-05	0	0	0	0	0	0	0	0	0	0	4.5406e-05	0	0.000249733	0	0	0	0	0	0	0	0	0	0
Stenotrophomonas	0.000181624	0.000272436	2.2703e-05	0	0	0	0	6.81091e-05	0	0.000930824	0.00170273	0.00161191	6.81091e-05	0.000885418	0.00172543	0	0.000998933	0.00022703	4.5406e-05	0	0.00108975	2.2703e-05	0	0.000340545	4.5406e-05	0.000113515	0	2.2703e-05	0.00113515	0.000794606	0.00124867	0.00113515	0.00133948	0.0014757	0.000771903	6.81091e-05	4.5406e-05	0.000431357	0.00122596	0.00113515	4.5406e-05	0.000113515	4.5406e-05	0	0.00045406	0.00022703	0	0.000544873	0.000249733
Xanthomonas	0	0	0	0	0	0	0	0	0	0	0	0	0	0	0	0	0	0	0	0	0	0	0	0	0	0	0	0	0	0	0	0	0	0	0	0	0	0	0	0	0	0	0	0	0	0	0	0	0
Aeromicrobium	0	0	0	0	0	0	0	0	0	0	0	0	0	0	0	0	0	0	0	0	0	0	0	0	0	0	0	0	0	0	0	0	0	0	0	0	0	0	0	0	0	0	0	0	0	0	0	0	0
Arthrobacter	0	0	0	0	0	0	0	0	4.5406e-05	0	0	9.08121e-05	0	4.5406e-05	0	0	2.2703e-05	0	0	0	0	0	0	0	0	0	0	0	0.00052217	0	0	0	0.000181624	0	2.2703e-05	0	0	0.000204327	0	0	0	0	0	0	0	0	0	0	0
Beutenbergia	0	0	0	0	0	0	0	0	0	0	0	0	0	0	0	0	0	0	0	0	0	0	0	0	0	0	0	0	0	0	0	0	0	0	0	0	0	0	0	0	0	0	0	0	0	0	0	0	0
Brevibacterium	0	0	0	0	0	0	0	0	0	0	0	0.000181624	0	0	0	0	0	0	0	0	0	0	0	0	0	0	0	0	0	0	0	6.81091e-05	0	0	0	0	0	0	0	0	0	0	0	2.2703e-05	0	0	0	0	0
Corynebacterium	0	0	0	0	0	0	0	0	0	0	0	0	0	0	0	0	0	0	0	0	2.2703e-05	0	0	0	0	0	0	0	0	0	0	0	0	0	0	0	0	0	0	0	0.000136218	0	0	0	0	0	0	0	0
Curtobacterium	0	0	0	0	0	0	0	0	0	0	0	0	0	0	0	0	0	0	0	0	0	0	0	0	0	0	0	0	0	0	0	0	0	0	0	0	0	0	0	0	0	0	0	0	0	0	0	0	0
Dietzia	0	0	0	0	0	0	0	0	0	0	0	0	0	0	0	0	0	0	0	0	0	0	0	0	0	0	0	0	0	0	0	0	0	0	0	0	0	0	0	0	0	0.000113515	0	0	0	0	0	0.000363248	0
Geodermatophilus	0	0	0	0	0	0	0	0	0	0	0	0	0	0	0	0	0	0	0	0	0	0	0	0	0	0	0	0	0	0	0	0	4.5406e-05	0	0	0	0.000340545	0	0	0	0.00022703	0	0	0	0	0	0	0	0
Janibacter	0	0	0	0	0	0	0	0	0	0	0	0	0	0	0	0	0	0	0	0	0	0	0	0	0	0	0	0	0	0	0	0	0	0	0	0	0	0	0	0	0	0	0	0	0	0	0	0	0
Kocuria	0	0	0	0	0	0	0	0	0	0	0	0	0	0	0	0	0	0	0	0	0	0	0	0	0	0	0	0	0	0	0	0	0	0	0	0	0	0	0	0	0	0	0	0	0	0	0	0	0
Microbacterium	0	0.00497196	4.5406e-05	0.000113515	4.5406e-05	0.000340545	0.000113515	4.5406e-05	9.08121e-05	0.00340545	0	6.81091e-05	0	0.00245193	0.000567576	2.2703e-05	0	0	0.000363248	6.81091e-05	0.00756011	0.0015211	6.81091e-05	0.00108975	0	4.5406e-05	0	2.2703e-05	0.000408654	0.000295139	0.00113515	4.5406e-05	0.000181624	0.000476763	0.000681091	0.000431357	0.000363248	0.000476763	0.000295139	0.00206597	0	2.2703e-05	0	0	0.0015211	4.5406e-05	0	9.08121e-05	0
Micrococcus	0	2.2703e-05	0	0	0	0	0	0	4.5406e-05	4.5406e-05	0	0	0	0.000181624	0	0	2.2703e-05	0	0	0	2.2703e-05	0	0	6.81091e-05	0	0	0	0	0.000862715	0	0	0	0	0	0	0	0	0	0.00052217	0	0	0	0	0	0	0	0	0	0
Microlunatus	0	0	0	0	0	0	0	0	0	0	0	0	0	0	0	0	0	0	0	0	0	0	0	0	0	0	0	0	0	0	0	0	0	0	0	0	0	0	0.000295139	0	0	0	0	0	0	0	0	0	0
Patulibacter	0	0.00022703	0	0	0	0	0	0	0	0	0	0	0	0	0	0	0	0	0	0	0	0	0	0	0	0	0	0	0	0	0	0	0	0	0	0	0	0	0	0	0	0	0	0	0	0	0	0	0
Propionibacterium	0	0	0	0	0	0	0	0	0	0	0	0	0	0	0	0	0	0	0	0	0	0	0	0	0	0	0	0	0	0	0	0	0	0	0	0	0	0	0	0	0	0	0	0	0	0	0	0	0
Rhodococcus	0	0.000295139	0	0	0	0	0	0	0	6.81091e-05	0	6.81091e-05	0	0	0	0	0	0	0	0	0.000317842	0	0	0	0	0	0	0	0	0.000158921	0.000136218	0	2.2703e-05	9.08121e-05	0	0	0	0.000340545	0	0	0	0	0	0	0	0	0	2.2703e-05	0
Tsukamurella	0	0	0	0	0	0	0	0	0	0	0	0	0	0	0	0	0	0	0	0	0	0	0	0	0	0	0	0	0	0	0	0	0	0	0	0	0	0	0	0	0	0	0	0	0	0	0	0	0
Abiotrophia	0	0	0	0	0	0	0	0	0	0	0	0.000385951	0	0	0	0	0	0	0	0	0	0	0	0	0.00111245	0	0	0	0	0	0	0	0	0	0	0	0	0	0	0	0	0	0	0	0	0	0	0	0
Bacillus	4.5406e-05	0.00188435	0	0	0	2.2703e-05	0	0	0	0.000953527	0	0	0.000771903	4.5406e-05	0.00129407	2.2703e-05	4.5406e-05	0	0.000136218	0	0.000295139	0.000181624	0.000635685	0	0	0.000272436	0	0	0.00102164	0.00052217	0.00120326	0.000635685	0.000590279	0.00154381	0.000681091	2.2703e-05	0	0.000840012	0.000113515	0.000385951	0	0	0	0	0	0	0	0	0
Brevibacillus	0	0	0	0	0	0.000136218	0	0	0	0	0	0	0	0	0	0	0	0	0	0	0	0	0	0	0	0	0	0	0	0	0	0	0	0	0	0	0	0	0	0	0	0	0	0	0	0	0	0	0
Brochothrix	0	0	0	0	0	0	0	0	0	0	0	0	0	0	0	0	0	0	0	0	0	0	0	0	0	0	0	0	0	0	0	0	0	0	0	0	0	0	0	0	0	0	0	0	0	0	0	0	0
Facklamia	0	0	0	0	0	0	0	0	0	0	0	0	0	0	0	0	0	0	0	0	0	0	0	0	0	0	0	0	0	0	0	0	0	0	0	0	0	0	0	0	0	0	0	0	0	0	0	0	0
Paenibacillus	0	0.014371	0.00045406	0	0	0	0	0	0	0.0132132	0	0.000726497	0.000181624	0.00971689	0.000136218	0.000136218	0.000136218	6.81091e-05	0.000840012	9.08121e-05	0.0357573	0.00143029	0.00333734	0.00195246	0	0.00052217	2.2703e-05	9.08121e-05	2.2703e-05	0	0.000158921	2.2703e-05	0.000272436	9.08121e-05	0	0	0	0	0	0	0.000567576	0	0	0	0	0.00118056	0	0.000295139	0.000317842
Streptococcus	9.08121e-05	0.000272436	0.000590279	2.2703e-05	0.000249733	0	0	0	0	0	0	0.000363248	0	0.000158921	0.000363248	0.986424	0	6.81091e-05	0	0.0236111	2.2703e-05	0	6.81091e-05	0.000136218	0.0807546	0	2.2703e-05	0.268668	2.2703e-05	2.2703e-05	0	0	0	0	0	0	0	4.5406e-05	4.5406e-05	0.000340545	0	0.61364	0	0	0	2.2703e-05	0	0	0
Chryseobacterium	0	0.000158921	0	0	0	0	0	0	0.000840012	0	0	0	0	0	0	0	2.2703e-05	9.08121e-05	0	0	0	0	0	0	0	0	0	0	0	0	0	0	0	0	0	4.5406e-05	0	0.000113515	0	0	0	0	0	6.81091e-05	0	0.000249733	0	4.5406e-05	0
Dyadobacter	0	0	0	0	0	0	0	0	0	0	0	0	0	0	0	0	0	0	0	0	0	0	0	0	0	0	0	0	0	0	0	0	0	0	0	0	0	0	0	0	0	0	0	0	0	0	0	0	0
Flavobacterium	0	0	0	0	0	0	0	0.000908121	0	0	0	0	0	0	0	0	0	0	0	0	0.000136218	6.81091e-05	0	0	0	0	0	0	0	0.000272436	0	0	4.5406e-05	0	0	0	0	0	0	0	0	6.81091e-05	0.000158921	0	2.2703e-05	0	0	0.000204327	0.000113515
Hydrotalea	0	0	0	0	0	0	0	0	0	0	0	0	0	0	0	0	0	0	0	0	0	0	0	0	0	0	0	0	0	0	0	0	0	0	0	0	0	0	0	0	0	0	0	0	0	0	0	0	0
Niastella	0	0	0	0	0	0	0	0	0	0	0	0	0	0	0	0	0	0	0	0	0	0	0	0	0	0	0	0	0	0	0	0	0	0	0	0	0	0	0	0	0	0	0	0	0	0	0	0	0
Olivibacter	0	0	0	0	0	0	0	0	0	0	0	0	0	0	0	0	0	0	0	0	0	0	0	0	0	0	0	0	0	0	0	0	0	0	0	0	0	0	0	0	0	0	0	0	0	0	0	0	0
Pedobacter	0	0	0	0	0	0	0	0	0	0	0	0	0	0	0	0	0	0	0	0	0	0	0	0	0	0	0	0	0	0	0	0	0	0	0	0	0	0	0	0	0	0	0	0	0	0	0	0	0
Wautersiella	0	0	0	0	0	0	0	0	0	0	0	0	0	0	0	0	0	0	0	0	0	0	0	0	0	0	0	0	0	0	0	0	0	0	0	0	0	0	0	0	0	0	0	0	0	0	0	0	0
Deinococcus	0	0	0	0	0	0	0	2.2703e-05	0	0	0	6.81091e-05	0	0	0	0	0	0	0	0	0	0.000158921	0	0	0	0.000158921	0	0	0	0.000113515	0	0	0	0	0	0	0	0	0	0	0.000249733	0.000204327	0.00113515	0	0	0	0	0	0
[truncated: 32 more columns]
